# Supplementary material for: P2RX7: Expression Responds to Sleep Deprivation and Associates with Rapid Cycling in Bipolar Disorder Type 1
Source: PLoS One. 2012 Aug 28;7(8):e43057. doi: 10.1371/journal.pone.0043057 (PMC3429455; doi:10.1371/journal.pone.0043057)
Supplement: Table S1 — Expression data for P2RX7 listed in a MIAME compliant format. Raw and normalized data for each 71 samples ×24 probesets covering 18 exons is listed. The 71 samples consist of 8 individuals (subjects) sampled at 9 time points. (XLS) [file pone.0043057.s001.xls]

## Sheet: affy-annotation-probeset-exon
Exon Cluster	Probe Set	Evidence Level	Hybridization Target	Location	Length	Probe Selection Region Evidence
						fl	ensGene	mrna	est	exoniphy	sgpGene	geneid	twinscan	genscan	genscanSubopt
696464	3434727	extended	unique	chr12:121570674-121570756 (+)	83				2								3434726
	3434728	core	unique	chr12:121570804-121570898 (+)	95	4	1	2	9	1	1	1	1	1			3474872
696465	3434729	extended	unique	chr12:121575416-121575509 (+)	94				1								3474874
696466	3434730	full	mixed	chr12:121586958-121586996 (+)	39										1		3474879
696467	3434731	core	unique	chr12:121592648-121592753 (+)	106	4	1	1	10	1	1	1	1	1
696468	3434732	extended	unique	chr12:121593158-121593495 (+)	338				1
696469	3434733	core	unique	chr12:121593924-121593950 (+)	27	4	1	2	12	1	1	1	1	1
696470	3434734	core	unique	chr12:121598708-121598750 (+)	43	4	1	2	12	1	1	1	1	1
696471	3434735	full	unique	chr12:121600185-121600225 (+)	41						1	1	1	1
	3434736	core	unique	chr12:121600227-121600311 (+)	85	2	1	2	7	1	1	1	1	1
696472	3434737	extended	unique	chr12:121601624-121601732 (+)	109				1
696473	3434738	extended	mixed	chr12:121602418-121602447 (+)	30				1
696474	3434739	core	unique	chr12:121603201-121603239 (+)	39	4	2	2	5	1	1	1	1	1
696475	3434740	extended	unique	chr12:121603475-121603763 (+)	289				1
	3434741	core	unique	chr12:121603869-121603971 (+)	103	4	2	2	3	1	1	1	1	1
696476	3434742	core	unique	chr12:121605331-121605420 (+)	90	4	2	2		1	1	1	1	1
696477	3434743	core	unique	chr12:121613215-121613276 (+)	62	4	2	2		1	1	1	1	1
696478	3434744	core	unique	chr12:121614964-121615013 (+)	50	4	2	2	1		1	1	1	1
	3434745	extended	unique	chr12:121615031-121615095 (+)	65			1	1
	3434746	core	unique	chr12:121615118-121615234 (+)	117	4	2	2	1	1	1	1	1	1
696479	3434747	core	unique	chr12:121618168-121618253 (+)	86	4	2	2	2	1	1		1	1
696480	3434748	extended	unique	chr12:121621421-121621550 (+)	130				2
696481	3434749	core	unique	chr12:121622110-121622582 (+)	473	4	2	2	1	1	1	1	1	1
	3434750	extended	unique	chr12:121623523-121624365 (+)	843

## Sheet: extract_p2rx7_psid
3434727
3434728
3434731
3434733
3434734
3434735
3434736
3434739
3434740
3434741
3434742
3434743
3434744
3434745
3434746
3434747
3434749
3434750

## Sheet: probesets_id-raw-subject
Filename	Subject	Gender	Time	Chip Type	Scan Date	Raw Median	3434727	3434728	3434731	3434733	3434734	3434735	3434736	3434739	3434740	3434741	3434742	3434743	3434744	3434745	3434746	3434747	3434749	3434750
06_01_02.CEL	1	1	2	HuEx-1_0-st-v2	2007-08-08	55	6.724	6.58249	7.64038	7.66065	6.68609	5.92276	6.27687	7.38287	6.60841	5.89191	7.06835	6.24577	7.16689	5.33132	7.24155	7.25047	6.51659	7.8192
06_01_03.CEL	1	1	3	HuEx-1_0-st-v2	2006-09-21	54	6.84573	6.66144	7.6181	8.15348	6.72122	6.02076	6.48341	7.3633	6.15438	5.73646	6.94437	6.08398	6.78866	5.39569	7.32263	7.09736	6.33725	7.53762
06_01_04.CEL	1	1	4	HuEx-1_0-st-v2	2007-08-08	68	7.01462	6.52567	7.98515	8.235	7.06425	6.27426	6.80618	7.55491	6.54541	6.86768	7.22019	6.63264	7.33857	5.85369	7.71525	7.13212	6.51878	7.66644
06_01_05.CEL	1	1	5	HuEx-1_0-st-v2	2007-01-23	47	6.42822	6.60104	7.48541	7.45792	6.35968	5.70087	6.2648	6.95968	6.00757	6.81671	6.80634	6.3153	6.70185	5.6001	7.37552	7.17893	5.9774	7.62476
06_01_06.CEL	1	1	6	HuEx-1_0-st-v2	2007-08-08	80	7.08612	6.59913	7.60616	7.83111	6.7185	5.74926	6.49158	7.69358	6.72812	6.5335	7.18254	6.6453	7.5594	5.68947	7.15546	7.62678	6.78122	8.22108
06_01_07.CEL	1	1	7	HuEx-1_0-st-v2	2007-08-30	49	6.60885	7.02979	8.01578	8.55485	7.15796	5.73647	7.15404	7.54755	5.97615	6.87892	7.57759	6.86955	7.90492	5.54853	8.52959	8.34831	7.39131	8.72412
06_01_08.CEL	1	1	8	HuEx-1_0-st-v2	2007-08-31	57	6.75634	7.61035	8.18237	8.57165	7.41095	6.23058	7.08481	7.7514	6.67451	7.44462	7.89589	7.34935	8.2186	5.87367	8.34076	8.28442	7.05344	8.99702
06_01_09.CEL	1	1	9	HuEx-1_0-st-v2	2007-01-19	56	6.65382	6.46281	8.25637	8.01398	6.36072	5.60279	7.04162	6.833	6.59503	6.76202	6.90822	6.24171	7.01318	5.94523	7.55502	7.1787	6.38488	7.45055
06_02_01.CEL	2	1	1	HuEx-1_0-st-v2	2007-01-23	55	6.68554	7.59772	7.92005	8.31335	7.18179	5.77356	7.28683	7.53237	6.42747	7.70937	7.45535	6.78565	7.32669	6.03167	8.17424	7.7539	7.30457	8.22247
06_02_02.CEL	2	1	2	HuEx-1_0-st-v2	2007-10-02	68	6.84267	7.15181	8.07042	8.53086	6.94458	6.08194	7.16955	7.82829	6.89449	7.26035	7.36946	6.83112	7.40878	5.6408	7.45149	7.82918	7.32785	8.65876
06_02_03.CEL	2	1	3	HuEx-1_0-st-v2	2006-09-21	64	6.86907	6.98934	7.9212	8.11433	6.78389	5.82568	6.94493	7.82453	6.43859	7.02155	7.1386	6.89495	7.28608	5.11132	7.4851	7.55046	7.0915	8.14606
06_02_04.CEL	2	1	4	HuEx-1_0-st-v2	2007-08-08	71	7.13547	7.30638	7.98275	8.07744	6.88909	6.06624	6.89325	7.47785	6.28374	7.36551	7.10094	6.71076	7.05487	5.44604	6.81116	6.91729	6.68168	7.783
06_02_05.CEL	2	1	5	HuEx-1_0-st-v2	2007-01-23	56	6.67547	6.49222	7.78272	7.71339	6.82049	5.9568	6.6499	6.67381	6.15799	7.01665	6.49037	6.04584	6.82883	5.68032	7.12665	6.7964	6.60305	7.90809
06_02_06.CEL	2	1	6	HuEx-1_0-st-v2	2007-08-08	68	6.6951	6.84413	8.40679	8.40528	7.39587	5.86639	6.89118	7.49652	6.76331	7.26419	7.29035	6.55411	7.31078	5.58993	7.49746	7.48863	7.34627	8.088
06_02_07.CEL	2	1	7	HuEx-1_0-st-v2	2007-08-30	65	6.97912	8.46767	9.11847	9.20114	8.02209	6.03873	7.97898	8.45082	6.4934	8.92938	8.58665	7.93508	8.37416	6.48081	9.30725	9.30225	8.57244	9.48127
06_02_08.CEL	2	1	8	HuEx-1_0-st-v2	2007-08-31	63	6.95196	8.22069	9.07164	9.09224	7.63446	5.96478	7.48808	8.11229	6.44581	8.3324	8.46741	7.71007	8.56808	5.79265	8.62272	8.96346	8.06507	9.4889
06_02_09.CEL	2	1	9	HuEx-1_0-st-v2	2007-01-19	58	6.27808	6.99347	8.22053	8.23209	7.08552	5.95336	7.36007	7.27375	6.40922	7.59162	7.13045	6.39481	7.17807	5.60268	7.86703	7.48496	7.02642	8.05535
06_03_01.CEL	3	1	1	HuEx-1_0-st-v2	2007-01-23	53	6.39494	6.13218	7.33055	7.74127	6.25636	5.7622	6.16059	6.89091	6.38041	6.79593	6.75061	6.29853	6.51266	5.1266	6.99206	6.87962	6.44019	7.46851
06_03_02.CEL	3	1	2	HuEx-1_0-st-v2	2007-10-02	70	7.07141	7.16647	7.97835	8.57682	6.81927	6.01677	7.26778	7.64829	6.60017	7.46115	7.38263	6.9294	7.79756	6.0931	7.87699	8.36314	7.48525	8.30396
06_03_03.CEL	3	1	3	HuEx-1_0-st-v2	2006-09-21	73	7.40677	6.66469	7.59683	8.45904	6.613	6.3069	6.70145	7.8961	6.98225	6.32088	7.2732	6.96412	7.57132	5.33474	7.62731	7.40352	7.17082	8.30966
06_03_04.CEL	3	1	4	HuEx-1_0-st-v2	2007-08-08	76	7.24804	6.82839	7.79603	8.28664	6.90715	5.88246	7.16506	7.89514	6.62576	7.35015	7.30257	6.61059	7.13596	5.7049	7.475	7.2916	6.72375	8.08317
06_03_05.CEL	3	1	5	HuEx-1_0-st-v2	2007-01-23	75	7.19271	7.33053	8.06756	8.1025	6.86082	6.22494	7.47566	7.33086	6.81105	7.5827	7.1747	6.85028	7.53577	5.87235	7.86117	7.79399	7.25701	8.07809
06_03_06.CEL	3	1	6	HuEx-1_0-st-v2	2007-08-08	71	7.14635	6.74538	7.90099	8.33869	6.66963	5.68978	7.04077	7.51346	6.78959	7.1104	7.07539	6.61732	7.23873	5.45892	7.27538	7.20868	6.981	7.82409
06_03_07.CEL	3	1	7	HuEx-1_0-st-v2	2007-08-30	61	6.56807	8.42463	9.00315	9.25056	7.77668	6.20325	7.87361	8.22961	8.08357	8.7468	8.50598	8.02483	8.26066	6.53465	8.95615	9.06491	8.11369	9.35914
06_03_08.CEL	3	1	8	HuEx-1_0-st-v2	2007-08-31	60	6.93775	8.07278	8.73277	8.65424	7.84902	6.40049	7.89902	8.0999	6.69953	8.51654	8.38785	7.69833	8.47506	6.35268	8.61044	9.23892	8.01174	9.34479
06_03_09.CEL	3	1	9	HuEx-1_0-st-v2	2007-01-19	50	6.44512	6.71839	7.80208	7.96684	6.66214	5.73005	6.63639	6.7831	5.99046	6.68827	6.68621	5.96146	6.44845	5.34434	6.93309	6.9839	6.50939	7.25715
06_04_01.CEL	4	1	1	HuEx-1_0-st-v2	2007-01-19	57	6.93498	6.73093	8.05836	8.22972	6.80312	5.86733	6.5413	7.62666	6.23116	7.19045	7.13118	6.61481	7.16539	5.82169	8.07179	7.77692	7.27394	8.054
06_04_02.CEL	4	1	2	HuEx-1_0-st-v2	2007-08-15	61	6.79221	6.97429	7.68668	7.93427	6.74117	5.68854	6.46242	7.83702	6.4025	7.38567	6.97984	7.00217	7.40698	5.52248	7.87019	7.5083	7.08555	8.48836
06_04_03.CEL	4	1	3	HuEx-1_0-st-v2	2006-09-21	71	7.55148	7.26175	7.9384	8.728	7.29586	6.11022	6.92954	7.80204	6.963	7.49284	7.57094	7.02367	7.72662	5.89349	8.59926	7.97373	7.38568	8.67613
06_04_04.CEL	4	1	4	HuEx-1_0-st-v2	2007-08-08	73	7.0964	6.58126	7.84297	7.96314	6.65916	6.31772	6.62621	7.56831	6.78719	7.50815	7.41794	6.58309	7.30118	6.25358	7.54883	7.35396	7.21515	7.94065
06_04_05.CEL	4	1	5	HuEx-1_0-st-v2	2007-01-31	73	6.76893	7.53721	8.71007	8.81274	7.88624	6.31576	7.0443	8.0134	6.7518	8.33321	7.79787	7.3548	7.51893	6.10037	8.5905	8.39369	7.74726	8.55401
06_04_06.CEL	4	1	6	HuEx-1_0-st-v2	2007-08-15	70	6.73114	7.34159	8.60672	8.40831	7.31378	6.0966	7.04006	7.44201	6.62744	7.68029	7.49973	6.97784	7.53577	6.02768	8.12756	7.58526	7.07969	8.08408
06_04_07.CEL	4	1	7	HuEx-1_0-st-v2	2007-08-30	68	7.24384	7.80452	8.8703	9.03324	7.49294	6.22344	6.8562	7.86203	7.04322	8.13915	8.08166	7.78949	8.16734	6.61624	8.7078	8.35064	7.97416	9.07109
06_04_08.CEL	4	1	8	HuEx-1_0-st-v2	2007-08-31	62	6.68315	7.8657	8.66786	8.81568	7.42603	5.97699	6.98815	7.89628	6.86942	8.05524	7.78282	7.58918	8.05492	6.55727	8.57924	8.71015	7.59992	8.8278
06_04_09.CEL	4	1	9	HuEx-1_0-st-v2	2007-01-19	51	6.54952	6.4805	7.9812	7.92273	6.8714	5.72099	7.17898	6.7771	6.03138	7.34094	6.81643	6.28297	6.22604	5.81198	7.33282	7.47963	6.65205	7.76514
06_05_01.CEL	5	2	1	HuEx-1_0-st-v2	2007-01-31	80	7.18355	7.2087	8.36867	8.84496	7.28488	6.06054	7.01952	7.96628	7.06014	7.54519	7.66996	6.99199	7.63414	6.02813	8.26803	8.28295	6.70871	8.80643
06_05_02.CEL	5	2	2	HuEx-1_0-st-v2	2007-08-08	62	6.89339	6.6727	7.84316	7.84282	6.65528	5.94461	6.5004	7.51622	6.49256	6.65764	7.31025	6.35022	6.99013	5.44493	7.38584	7.21722	6.254	7.52298
06_05_03.CEL	5	2	3	HuEx-1_0-st-v2	2006-09-21	66	7.07658	6.65567	7.55736	8.24712	6.63002	5.88797	6.41819	7.65322	6.69008	6.40063	6.8691	6.5462	6.90851	5.23845	7.70829	7.09211	6.74602	7.88496
06_05_04.CEL	5	2	4	HuEx-1_0-st-v2	2007-08-15	61	6.58543	6.26632	7.59228	7.88257	6.99207	6.01988	6.32331	7.59007	6.27702	6.58873	7.2522	6.6803	7.14161	5.77905	7.24238	7.23013	6.46463	7.45659
06_05_05.CEL	5	2	5	HuEx-1_0-st-v2	2007-01-23	67	7.06945	6.34035	7.43563	7.97762	6.68396	5.93631	6.56681	7.36373	6.60206	6.83055	6.73366	6.63144	7.02459	5.96024	7.59087	7.45778	6.8422	7.75448
06_05_06.CEL	5	2	6	HuEx-1_0-st-v2	2007-10-02	77	7.02239	7.33285	8.42315	8.4099	7.32352	6.65167	6.98346	8.31845	6.92284	7.57543	7.88569	7.28164	7.87207	6.13862	8.61612	8.43815	7.13296	8.29475
06_05_07.CEL	5	2	7	HuEx-1_0-st-v2	2007-08-30	65	6.94714	8.2019	8.98084	9.09157	7.57213	6.3015	6.99106	8.03057	6.90532	8.16227	8.45598	7.83185	8.13779	6.62564	8.97396	8.79597	7.11408	9.3956
06_05_08.CEL	5	2	8	HuEx-1_0-st-v2	2007-08-31	51	6.15835	6.37241	7.56853	7.81089	6.25084	5.71937	6.00689	7.13028	6.07073	6.02754	6.58041	6.19953	7.04553	5.41565	6.91641	7.21092	6.22303	7.57337
06_05_09.CEL	5	2	9	HuEx-1_0-st-v2	2007-01-19	50	6.40287	6.43282	7.6613	7.64268	6.34909	6.10445	6.45652	6.44886	6.17809	6.67058	6.71168	5.90254	6.52042	5.36358	7.19106	7.00044	5.96302	7.55665
06_06_01.CEL	6	2	1	HuEx-1_0-st-v2	2007-01-23	57	6.85776	6.67663	7.69043	8.26517	6.48817	5.47229	6.39519	7.07226	6.09739	6.58158	6.98927	6.40624	7.29141	5.40168	7.83924	7.5015	7.08124	8.43312
06_06_02.CEL	6	2	2	HuEx-1_0-st-v2	2007-08-15	55	6.49107	6.96012	8.12869	7.96068	6.69256	5.58421	6.48333	7.2966	6.35044	7.21912	6.91971	6.56912	7.72315	6.06988	8.17286	7.63332	6.57352	8.16154
06_06_03.CEL	6	2	3	HuEx-1_0-st-v2	2006-09-21	79	7.06008	6.93858	7.79479	8.56092	7.36417	6.08185	7.2073	7.89571	7.35197	7.31423	7.51442	6.86681	7.4537	5.66863	8.32833	8.10123	7.53748	8.46418
06_06_04.CEL	6	2	4	HuEx-1_0-st-v2	2007-08-15	58	6.83498	7.13286	8.15317	8.27588	6.96581	6.00151	7.02309	7.74255	6.62779	7.36867	7.63269	7.35405	7.7056	5.87608	8.28542	7.98172	7.09207	8.60759
06_06_05.CEL	6	2	5	HuEx-1_0-st-v2	2007-01-24	57	6.73998	7.18068	8.20341	8.30813	7.21385	5.83104	7.2581	7.35402	6.38045	7.12214	7.56473	7.03073	7.44865	6.15725	8.53069	7.85914	7.3739	8.88221
06_06_06.CEL	6	2	6	HuEx-1_0-st-v2	2007-08-15	73	7.12515	7.8941	8.67638	8.53512	7.1901	5.48782	7.65274	7.63998	6.91545	7.09951	7.51926	6.98229	7.65706	5.51805	7.85655	7.76496	7.61348	8.29822
06_06_07.CEL	6	2	7	HuEx-1_0-st-v2	2007-08-30	72	7.23253	8.2214	8.82771	9.28199	7.73942	6.59208	7.21092	8.18421	7.0052	8.18447	8.24124	7.67388	8.4744	6.40323	9.14503	8.89136	7.93291	9.61192
06_06_08.CEL	6	2	8	HuEx-1_0-st-v2	2007-08-31	62	6.74138	7.81663	8.85237	8.70154	7.67726	6.34602	7.51377	7.82449	6.85663	7.88326	7.99064	7.77018	8.15068	6.20206	8.56704	8.53537	7.53242	8.92411
06_06_09.CEL	6	2	9	HuEx-1_0-st-v2	2007-01-19	53	6.43537	6.65069	8.20842	8.36654	7.07367	5.95585	7.41759	7.19673	6.0216	7.04913	6.82386	6.36292	6.7906	5.38002	7.85334	7.43522	6.84047	7.75438
06_07_01.CEL	7	2	1	HuEx-1_0-st-v2	2007-01-31	76	7.11416	7.19261	8.38468	8.7735	7.19916	6.29514	7.25896	7.8125	6.92189	7.62276	7.4938	6.75136	7.68373	6.00554	8.03592	7.92366	7.26477	8.72455
06_07_02.CEL	7	2	2	HuEx-1_0-st-v2	2007-08-08	65	7.1233	7.24128	8.56472	8.61758	7.45714	6.0354	7.62212	7.80226	6.84458	7.44665	7.43035	7.18696	7.52289	5.6395	8.28603	7.67388	7.24662	8.13304
06_07_03.CEL	7	2	3	HuEx-1_0-st-v2	2006-09-21	87	7.32508	7.8545	8.91743	9.16923	7.96623	6.0628	7.94874	8.33892	7.47043	7.92324	8.5562	7.64164	8.2472	6.36238	9.16246	8.86915	7.98201	9.36857
06_07_04.CEL	7	2	4	HuEx-1_0-st-v2	2007-08-08	67	7.21136	6.93216	8.07736	8.32364	6.90616	6.08897	7.00214	7.4547	6.50375	7.02063	7.31135	6.95739	7.1794	6.29416	7.33423	7.72918	7.07441	8.08212
06_07_05.CEL	7	2	5	HuEx-1_0-st-v2	2007-01-24	66	6.93682	8.23619	8.77711	8.93752	8.0296	6.18981	8.01005	7.92439	6.72524	8.31563	8.3893	7.82271	8.25751	6.47107	9.12887	8.74362	8.08822	9.38078
06_07_06.CEL	7	2	6	HuEx-1_0-st-v2	2007-08-15	60	6.42204	6.94091	7.89537	8.41718	6.7616	5.71295	6.96487	7.50585	6.69128	7.39683	6.74995	5.95703	6.74772	5.57831	7.28994	7.12454	6.93072	7.65541
06_07_07.CEL	7	2	7	HuEx-1_0-st-v2	2007-08-30	75	7.19657	7.96166	8.83606	9.06243	7.89942	6.18967	7.04044	8.06882	6.57509	7.68738	8.23879	7.52491	8.33448	6.05865	8.65997	8.78999	8.06194	9.38042
06_07_08.CEL	7	2	8	HuEx-1_0-st-v2	2007-08-31	61	6.86161	7.44661	8.46193	8.46722	7.29373	6.45026	7.30761	7.51199	6.87928	7.5766	7.36918	6.75003	7.74073	6.41113	8.31669	7.83276	7.18908	8.09794
06_07_09.CEL	7	2	9	HuEx-1_0-st-v2	2007-01-19	55	6.44858	6.9492	8.42157	8.2179	6.95151	5.55725	6.81738	6.96025	6.20763	7.19689	6.79247	6.80517	7.33186	5.56866	7.8187	7.51366	6.94494	7.71035
06_08_01.CEL	8	2	1	HuEx-1_0-st-v2	2007-01-23	54	6.82685	6.70364	7.72918	8.04996	6.30275	5.95867	6.3104	6.77411	6.47073	7.26566	6.51486	6.07741	6.95606	5.53944	7.36831	7.19263	6.7711	7.60934
06_08_02.CEL	8	2	2	HuEx-1_0-st-v2	2007-08-15	55	7.01718	6.85517	7.89551	7.70803	6.36316	5.69118	6.69814	7.43942	6.38093	7.07773	7.08294	6.73174	6.78988	5.82155	7.3091	7.36688	6.44742	7.6031
06_08_03.CEL	8	2	3	HuEx-1_0-st-v2	2006-09-21	83	7.15921	7.71742	8.78755	8.62995	7.50234	6.44988	7.62875	8.00803	6.97657	8.05239	7.82669	7.25604	7.48025	5.91264	8.7236	8.31173	7.73436	8.711
06_08_04.CEL	8	2	4	HuEx-1_0-st-v2	2007-08-08	62	6.43075	6.86026	8.39671	8.26605	6.72099	5.68685	6.19127	7.59246	6.23073	7.10263	6.96084	6.15295	7.1022	5.64988	7.10135	6.97085	7.21385	7.75254
06_08_05.CEL	8	2	5	HuEx-1_0-st-v2	2007-01-24	78	6.78883	7.79373	8.57703	8.44515	7.00641	6.09501	7.4028	7.64228	6.7317	8.20808	7.44946	7.39709	7.69141	6.14047	8.67993	8.33008	7.6674	8.73943
06_08_06.CEL	8	2	6	HuEx-1_0-st-v2	2007-10-02	72	6.7682	7.85903	8.74357	8.5621	7.48905	6.31436	7.55227	8.06642	6.97213	8.31956	8.14997	7.45528	8.06492	5.79214	8.84481	8.37378	7.65293	8.86896
06_08_07.CEL	8	2	7	HuEx-1_0-st-v2	2007-08-30	76	7.12926	8.40932	9.30025	9.22887	7.89834	6.45628	7.69591	8.54777	7.09164	8.62957	8.42475	8.09143	8.73191	6.64098	9.25964	9.16585	8.52152	9.50013
06_08_08.CEL	8	2	8	HuEx-1_0-st-v2	2007-08-31	62	6.74781	7.82191	8.39963	8.30045	7.43079	6.31408	7.33343	7.81194	6.68073	8.17616	7.5587	7.5059	7.78104	6.6232	8.55882	8.17682	7.6235	8.44674
06_08_09.CEL	8	2	9	HuEx-1_0-st-v2	2007-01-19	55	6.34389	6.41716	8.19325	8.11005	6.86746	5.83403	6.81679	7.09564	6.04374	7.32513	7.02857	6.04118	6.82898	5.84627	7.49402	7.15088	6.99955	7.76702

## Sheet: tid_summary
Filename	Subject	Gender	Time	Chip Type	Scan Date	Raw Median	3434726		Affymetrix TID for P2RX7 is 3434726
06_01_02.CEL	1	1	2	HuEx-1_0-st-v2	2007-08-08	55	6.7787
06_01_03.CEL	1	1	3	HuEx-1_0-st-v2	2006-09-21	54	6.73699
06_01_04.CEL	1	1	4	HuEx-1_0-st-v2	2007-08-08	68	7.05282
06_01_05.CEL	1	1	5	HuEx-1_0-st-v2	2007-01-23	47	6.6479
06_01_06.CEL	1	1	6	HuEx-1_0-st-v2	2007-08-08	80	6.99435
06_01_07.CEL	1	1	7	HuEx-1_0-st-v2	2007-08-30	49	7.30857
06_01_08.CEL	1	1	8	HuEx-1_0-st-v2	2007-08-31	57	7.5406
06_01_09.CEL	1	1	9	HuEx-1_0-st-v2	2007-01-19	56	6.84776
06_02_01.CEL	2	1	1	HuEx-1_0-st-v2	2007-01-23	55	7.30459
06_02_02.CEL	2	1	2	HuEx-1_0-st-v2	2007-10-02	68	7.29402
06_02_03.CEL	2	1	3	HuEx-1_0-st-v2	2006-09-21	64	7.07984
06_02_04.CEL	2	1	4	HuEx-1_0-st-v2	2007-08-08	71	6.99908
06_02_05.CEL	2	1	5	HuEx-1_0-st-v2	2007-01-23	56	6.7455
06_02_06.CEL	2	1	6	HuEx-1_0-st-v2	2007-08-08	68	7.17746
06_02_07.CEL	2	1	7	HuEx-1_0-st-v2	2007-08-30	65	8.20665
06_02_08.CEL	2	1	8	HuEx-1_0-st-v2	2007-08-31	63	7.94404
06_02_09.CEL	2	1	9	HuEx-1_0-st-v2	2007-01-19	58	7.11875
06_03_01.CEL	3	1	1	HuEx-1_0-st-v2	2007-01-23	53	6.57301
06_03_02.CEL	3	1	2	HuEx-1_0-st-v2	2007-10-02	70	7.37992
06_03_03.CEL	3	1	3	HuEx-1_0-st-v2	2006-09-21	73	7.14459
06_03_04.CEL	3	1	4	HuEx-1_0-st-v2	2007-08-08	76	7.12847
06_03_05.CEL	3	1	5	HuEx-1_0-st-v2	2007-01-23	75	7.30015
06_03_06.CEL	3	1	6	HuEx-1_0-st-v2	2007-08-08	71	7.0347
06_03_07.CEL	3	1	7	HuEx-1_0-st-v2	2007-08-30	61	8.16555
06_03_08.CEL	3	1	8	HuEx-1_0-st-v2	2007-08-31	60	7.99899
06_03_09.CEL	3	1	9	HuEx-1_0-st-v2	2007-01-19	50	6.64149
06_04_01.CEL	4	1	1	HuEx-1_0-st-v2	2007-01-19	57	7.11798
06_04_02.CEL	4	1	2	HuEx-1_0-st-v2	2007-08-15	61	7.09826
06_04_03.CEL	4	1	3	HuEx-1_0-st-v2	2006-09-21	71	7.4957
06_04_04.CEL	4	1	4	HuEx-1_0-st-v2	2007-08-08	73	7.14249
06_04_05.CEL	4	1	5	HuEx-1_0-st-v2	2007-01-31	73	7.67951
06_04_06.CEL	4	1	6	HuEx-1_0-st-v2	2007-08-15	70	7.34475
06_04_07.CEL	4	1	7	HuEx-1_0-st-v2	2007-08-30	68	7.85152
06_04_08.CEL	4	1	8	HuEx-1_0-st-v2	2007-08-31	62	7.71921
06_04_09.CEL	4	1	9	HuEx-1_0-st-v2	2007-01-19	51	6.84565
06_05_01.CEL	5	2	1	HuEx-1_0-st-v2	2007-01-31	80	7.49626
06_05_02.CEL	5	2	2	HuEx-1_0-st-v2	2007-08-08	62	6.8608
06_05_03.CEL	5	2	3	HuEx-1_0-st-v2	2006-09-21	66	6.90058
06_05_04.CEL	5	2	4	HuEx-1_0-st-v2	2007-08-15	61	6.85359
06_05_05.CEL	5	2	5	HuEx-1_0-st-v2	2007-01-23	67	6.93343
06_05_06.CEL	5	2	6	HuEx-1_0-st-v2	2007-10-02	77	7.5902
06_05_07.CEL	5	2	7	HuEx-1_0-st-v2	2007-08-30	65	7.91751
06_05_08.CEL	5	2	8	HuEx-1_0-st-v2	2007-08-31	51	6.57115
06_05_09.CEL	5	2	9	HuEx-1_0-st-v2	2007-01-19	50	6.58648
06_06_01.CEL	6	2	1	HuEx-1_0-st-v2	2007-01-23	57	6.91892
06_06_02.CEL	6	2	2	HuEx-1_0-st-v2	2007-08-15	55	7.055
06_06_03.CEL	6	2	3	HuEx-1_0-st-v2	2006-09-21	79	7.41691
06_06_04.CEL	6	2	4	HuEx-1_0-st-v2	2007-08-15	58	7.37008
06_06_05.CEL	6	2	5	HuEx-1_0-st-v2	2007-01-24	57	7.35773
06_06_06.CEL	6	2	6	HuEx-1_0-st-v2	2007-08-15	73	7.41257
06_06_07.CEL	6	2	7	HuEx-1_0-st-v2	2007-08-30	72	8.04744
06_06_08.CEL	6	2	8	HuEx-1_0-st-v2	2007-08-31	62	7.77144
06_06_09.CEL	6	2	9	HuEx-1_0-st-v2	2007-01-19	53	6.97869
06_07_01.CEL	7	2	1	HuEx-1_0-st-v2	2007-01-31	76	7.46993
06_07_02.CEL	7	2	2	HuEx-1_0-st-v2	2007-08-08	65	7.43746
06_07_03.CEL	7	2	3	HuEx-1_0-st-v2	2006-09-21	87	8.06479
06_07_04.CEL	7	2	4	HuEx-1_0-st-v2	2007-08-08	67	7.19351
06_07_05.CEL	7	2	5	HuEx-1_0-st-v2	2007-01-24	66	8.02025
06_07_06.CEL	7	2	6	HuEx-1_0-st-v2	2007-08-15	60	6.93014
06_07_07.CEL	7	2	7	HuEx-1_0-st-v2	2007-08-30	75	7.86482
06_07_08.CEL	7	2	8	HuEx-1_0-st-v2	2007-08-31	61	7.44247
06_07_09.CEL	7	2	9	HuEx-1_0-st-v2	2007-01-19	55	7.01189
06_08_01.CEL	8	2	1	HuEx-1_0-st-v2	2007-01-23	54	6.80117
06_08_02.CEL	8	2	2	HuEx-1_0-st-v2	2007-08-15	55	6.90439
06_08_03.CEL	8	2	3	HuEx-1_0-st-v2	2006-09-21	83	7.71491
06_08_04.CEL	8	2	4	HuEx-1_0-st-v2	2007-08-08	62	6.91018
06_08_05.CEL	8	2	5	HuEx-1_0-st-v2	2007-01-24	78	7.59924
06_08_06.CEL	8	2	6	HuEx-1_0-st-v2	2007-10-02	72	7.76942
06_08_07.CEL	8	2	7	HuEx-1_0-st-v2	2007-08-30	76	8.26241
06_08_08.CEL	8	2	8	HuEx-1_0-st-v2	2007-08-31	62	7.62731
06_08_09.CEL	8	2	9	HuEx-1_0-st-v2	2007-01-19	55	6.9002

## Sheet: normalized_TID
Filename	Subject	Gender	Time	Chip Type	Scan Date	Raw Median	3434726		C:/Program Files/AffyExonAnalysis/Circadian_Contro_9times/Mean_centered_71_full_262244_9times_NoSNPs.txt
06_01_02.CEL	1	1	2	HuEx-1_0-st-v2	2007-08-08	55	1.45661
06_01_03.CEL	1	1	3	HuEx-1_0-st-v2	2006-09-21	54	1.32364
06_01_04.CEL	1	1	4	HuEx-1_0-st-v2	2007-08-08	68	1.31892
06_01_05.CEL	1	1	5	HuEx-1_0-st-v2	2007-01-23	47	1.81419
06_01_06.CEL	1	1	6	HuEx-1_0-st-v2	2007-08-08	80	1.08059
06_01_07.CEL	1	1	7	HuEx-1_0-st-v2	2007-08-30	49	1.94213
06_01_08.CEL	1	1	8	HuEx-1_0-st-v2	2007-08-31	57	2.05356
06_01_09.CEL	1	1	9	HuEx-1_0-st-v2	2007-01-19	56	1.44341
06_02_01.CEL	2	1	1	HuEx-1_0-st-v2	2007-01-23	55	1.97867
06_02_02.CEL	2	1	2	HuEx-1_0-st-v2	2007-10-02	68	1.36582
06_02_03.CEL	2	1	3	HuEx-1_0-st-v2	2006-09-21	64	1.29964
06_02_04.CEL	2	1	4	HuEx-1_0-st-v2	2007-08-08	71	1.23953
06_02_05.CEL	2	1	5	HuEx-1_0-st-v2	2007-01-23	56	1.44009
06_02_06.CEL	2	1	6	HuEx-1_0-st-v2	2007-08-08	68	1.29538
06_02_07.CEL	2	1	7	HuEx-1_0-st-v2	2007-08-30	65	2.29938
06_02_08.CEL	2	1	8	HuEx-1_0-st-v2	2007-08-31	63	2.11899
06_02_09.CEL	2	1	9	HuEx-1_0-st-v2	2007-01-19	58	1.56962
06_03_01.CEL	3	1	1	HuEx-1_0-st-v2	2007-01-23	53	1.33399
06_03_02.CEL	3	1	2	HuEx-1_0-st-v2	2007-10-02	70	1.4684
06_03_03.CEL	3	1	3	HuEx-1_0-st-v2	2006-09-21	73	1.1324
06_03_04.CEL	3	1	4	HuEx-1_0-st-v2	2007-08-08	76	1.09641
06_03_05.CEL	3	1	5	HuEx-1_0-st-v2	2007-01-23	75	1.51022
06_03_06.CEL	3	1	6	HuEx-1_0-st-v2	2007-08-08	71	1.06482
06_03_07.CEL	3	1	7	HuEx-1_0-st-v2	2007-08-30	61	2.48621
06_03_08.CEL	3	1	8	HuEx-1_0-st-v2	2007-08-31	60	2.30896
06_03_09.CEL	3	1	9	HuEx-1_0-st-v2	2007-01-19	50	1.41594
06_04_01.CEL	4	1	1	HuEx-1_0-st-v2	2007-01-19	57	1.61947
06_04_02.CEL	4	1	2	HuEx-1_0-st-v2	2007-08-15	61	1.45562
06_04_03.CEL	4	1	3	HuEx-1_0-st-v2	2006-09-21	71	1.5976
06_04_04.CEL	4	1	4	HuEx-1_0-st-v2	2007-08-08	73	1.34475
06_04_05.CEL	4	1	5	HuEx-1_0-st-v2	2007-01-31	73	1.69131
06_04_06.CEL	4	1	6	HuEx-1_0-st-v2	2007-08-15	70	1.52643
06_04_07.CEL	4	1	7	HuEx-1_0-st-v2	2007-08-30	68	2.00775
06_04_08.CEL	4	1	8	HuEx-1_0-st-v2	2007-08-31	62	2.03502
06_04_09.CEL	4	1	9	HuEx-1_0-st-v2	2007-01-19	51	1.5817
06_05_01.CEL	5	2	1	HuEx-1_0-st-v2	2007-01-31	80	1.3794
06_05_02.CEL	5	2	2	HuEx-1_0-st-v2	2007-08-08	62	1.31794
06_05_03.CEL	5	2	3	HuEx-1_0-st-v2	2006-09-21	66	1.22989
06_05_04.CEL	5	2	4	HuEx-1_0-st-v2	2007-08-15	61	1.23326
06_05_05.CEL	5	2	5	HuEx-1_0-st-v2	2007-01-23	67	1.29205
06_05_06.CEL	5	2	6	HuEx-1_0-st-v2	2007-10-02	77	1.62688
06_05_07.CEL	5	2	7	HuEx-1_0-st-v2	2007-08-30	65	2.14168
06_05_08.CEL	5	2	8	HuEx-1_0-st-v2	2007-08-31	51	1.46851
06_05_09.CEL	5	2	9	HuEx-1_0-st-v2	2007-01-19	50	1.41391
06_06_01.CEL	6	2	1	HuEx-1_0-st-v2	2007-01-23	57	1.41937
06_06_02.CEL	6	2	2	HuEx-1_0-st-v2	2007-08-15	55	1.62573
06_06_03.CEL	6	2	3	HuEx-1_0-st-v2	2006-09-21	79	1.33894
06_06_04.CEL	6	2	4	HuEx-1_0-st-v2	2007-08-15	58	1.78206
06_06_05.CEL	6	2	5	HuEx-1_0-st-v2	2007-01-24	57	1.89122
06_06_06.CEL	6	2	6	HuEx-1_0-st-v2	2007-08-15	73	1.32622
06_06_07.CEL	6	2	7	HuEx-1_0-st-v2	2007-08-30	72	2.09805
06_06_08.CEL	6	2	8	HuEx-1_0-st-v2	2007-08-31	62	2.12865
06_06_09.CEL	6	2	9	HuEx-1_0-st-v2	2007-01-19	53	1.59082
06_07_01.CEL	7	2	1	HuEx-1_0-st-v2	2007-01-31	76	1.3947
06_07_02.CEL	7	2	2	HuEx-1_0-st-v2	2007-08-08	65	1.55312
06_07_03.CEL	7	2	3	HuEx-1_0-st-v2	2006-09-21	87	1.73579
06_07_04.CEL	7	2	4	HuEx-1_0-st-v2	2007-08-08	67	1.45146
06_07_05.CEL	7	2	5	HuEx-1_0-st-v2	2007-01-24	66	2.18099
06_07_06.CEL	7	2	6	HuEx-1_0-st-v2	2007-08-15	60	1.26385
06_07_07.CEL	7	2	7	HuEx-1_0-st-v2	2007-08-30	75	1.87701
06_07_08.CEL	7	2	8	HuEx-1_0-st-v2	2007-08-31	61	1.95105
06_07_09.CEL	7	2	9	HuEx-1_0-st-v2	2007-01-19	55	1.57932
06_08_01.CEL	8	2	1	HuEx-1_0-st-v2	2007-01-23	54	1.62053
06_08_02.CEL	8	2	2	HuEx-1_0-st-v2	2007-08-15	55	1.53572
06_08_03.CEL	8	2	3	HuEx-1_0-st-v2	2006-09-21	83	1.51102
06_08_04.CEL	8	2	4	HuEx-1_0-st-v2	2007-08-08	62	1.1731
06_08_05.CEL	8	2	5	HuEx-1_0-st-v2	2007-01-24	78	1.56997
06_08_06.CEL	8	2	6	HuEx-1_0-st-v2	2007-10-02	72	1.76558
06_08_07.CEL	8	2	7	HuEx-1_0-st-v2	2007-08-30	76	2.13208
06_08_08.CEL	8	2	8	HuEx-1_0-st-v2	2007-08-31	62	2.0295
06_08_09.CEL	8	2	9	HuEx-1_0-st-v2	2007-01-19	55	1.55764
